# Supplementary material for: Age-related positivity effect on behavioural responses of dogs to human vocalisations
Source: Sci Rep. 2019 Dec 27;9:20201. doi: 10.1038/s41598-019-56636-z (PMC6934484; doi:10.1038/s41598-019-56636-z)
Supplement: Supplementary file 1 — Supplementary Information. [file 41598_2019_56636_MOESM1_ESM.xlsx]

## Sheet: Descr & var names
Datasheet manuscript: Age-related positivity effect on behavioural responses of dogs to human vocalisations
Authors: Iris Smit, Dora Szabo and Enikő Kubinyi
Short description of what happens during the test:
Dog laying down in front of owner, sound is played behind the dog. Reaction time and latency to recover are coded.
Variable short name	Variable description			Coding
Independent
Age_group	Young: 1-5 years			1
	Old: >10 years			2
Sex	Male			1
	Female			2
Neutered	Intact			0
	Neutered			1
Trial	Each occasion of sound playback
DogID	ID code
SoundID	The ID of the stimulus used
	Neutral sounds (2):
	1: Hiccup (Duration: 5s, RMS 20 dB)			neuSTIM1
	2: Coughing (Duration: 5s, RMS 20 dB)			neuSTIM2
	Positive sounds (2):
	1: ut_laugh-amused_02-f (Duration: 5s, RMS 20 dB)			posSTIM1
	2: ut_laugh-amused_35-m (Duration: 5s, RMS 20 dB)			posSTIM2
	Negative sounds (2):
	1: ut_sad-cry_39-m (Duration: 5s, RMS 20 dB)			negSTIM1
	2: ut_sad-cry_46-f (Duration: 5s, RMS 20 dB)			negSTIM2
Dependent (measured)
Latency react	Time in miliseconds	Time in milliseconds that it takes after the sound is played for the dog to start turning its head/directing its attention towards the sound. Starting the moment the sound is played, and ending when the dog starts turning its head/ears towards the sound
Latency recover	Time in miliseconds	The time in milliseconds until the dog redirects its attention away from the speaker, starting when the reaction time stops and ending when the dog starts the movement that indicates the redirection of its attention away from the speaker. Maximum latency is 60 seconds
Dependent (derived)
Censoring	0,1,2	0 = time measured untill stop reaction, 1 = right censoring of recovery 2 = no reaction
Subjects	47
Young	21	Old	19
Females	12	Males	29
Disqualified	7

## Sheet: Datasheet
Dog_ID	Date	Experimenter	Breed	Age	Weight	Age_group	Sex	Neutered	Trial	Sound_ID	Sound_Category	Latency_react	Latency_recover	Censored
Dog001	2018-04-26 14:00:00	Exp1	Husky	3	23	1	2	1	1	negSTIM2	neg	500	18700	0
Dog001	2018-04-26 14:00:00	Exp1	Husky	3	23	1	2	1	2	posSTIM1	pos	500	17900	1
Dog001	2018-04-26 14:00:00	Exp1	Husky	3	23	1	2	1	3	neuSTIM1	neu	4600	51900	0
Dog001	2018-04-26 14:00:00	Exp1	Husky	3	23	1	2	1	4	posSTIM2	pos	300	10200	0
Dog001	2018-04-26 14:00:00	Exp1	Husky	3	23	1	2	1	5	negSTIM1	neg	300	34000	0
Dog001	2018-04-26 14:00:00	Exp1	Husky	3	23	1	2	1	6	neuSTIM2	neu	1960	15300	0
Dog002	2018-05-04 09:00:00	Exp1+2	Mixed	5	7	1	2	1	1	posSTIM2	pos	200	4100	0
Dog002	2018-05-04 09:00:00	Exp1+2	Mixed	5	7	1	2	1	2	negSTIM1	neg	300	3600	0
Dog002	2018-05-04 09:00:00	Exp1+2	Mixed	5	7	1	2	1	3	neuSTIM1	neu	7000	6000	0
Dog002	2018-05-04 09:00:00	Exp1+2	Mixed	5	7	1	2	1	4	negSTIM2	neg	100	2500	0
Dog002	2018-05-04 09:00:00	Exp1+2	Mixed	5	7	1	2	1	5	posSTIM1	pos			2
Dog002	2018-05-04 09:00:00	Exp1+2	Mixed	5	7	1	2	1	6	neuSTIM2	neu			2
Dog003	2018-05-09 18:30:00	Exp3	Hungarian vizsla	11	24	2	2	1	1	neuSTIM2	neu	300	2100	0
Dog003	2018-05-09 18:30:00	Exp3	Hungarian vizsla	11	24	2	2	1	2	posSTIM2	pos	200	8000	0
Dog003	2018-05-09 18:30:00	Exp3	Hungarian vizsla	11	24	2	2	1	3	negSTIM2	neg	200	9500	1
Dog003	2018-05-09 18:30:00	Exp3	Hungarian vizsla	11	24	2	2	1	4	negSTIM1	neg	200	10200	0
Dog003	2018-05-09 18:30:00	Exp3	Hungarian vizsla	11	24	2	2	1	5	neuSTIM1	neu	300	2100	0
Dog003	2018-05-09 18:30:00	Exp3	Hungarian vizsla	11	24	2	2	1	6	posSTIM1	pos	200	8000	0
Dog004	2018-05-10 11:00:00	Exp2	Border Collie	10	24	2	2	1	1	negSTIM2	neg	200	13000	0
Dog004	2018-05-10 11:00:00	Exp2	Border Collie	10	24	2	2	1	2	neuSTIM1	neu	300	9700	0
Dog004	2018-05-10 11:00:00	Exp2	Border Collie	10	24	2	2	1	3	posSTIM2	pos	300	9100	0
Dog004	2018-05-10 11:00:00	Exp2	Border Collie	10	24	2	2	1	4	posSTIM1	pos	200	2800	0
Dog004	2018-05-10 11:00:00	Exp2	Border Collie	10	24	2	2	1	5	neuSTIM2	neu	300	2200	0
Dog004	2018-05-10 11:00:00	Exp2	Border Collie	10	24	2	2	1	6	negSTIM1	neg	300	1100	0
Dog005	2018-05-10 18:00:00	Exp2	English cocker spaniel	2.5	10	1	2	1	1	neuSTIM1	neu	200	13900	0
Dog005	2018-05-10 18:00:00	Exp2	English cocker spaniel	2.5	10	1	2	1	2	posSTIM1	pos	200	14600	0
Dog005	2018-05-10 18:00:00	Exp2	English cocker spaniel	2.5	10	1	2	1	3	negSTIM1	neg	300	5800	0
Dog005	2018-05-10 18:00:00	Exp2	English cocker spaniel	2.5	10	1	2	1	4	posSTIM2	pos	200	13000	0
Dog005	2018-05-10 18:00:00	Exp2	English cocker spaniel	2.5	10	1	2	1	5	negSTIM2	neg	300	36800	0
Dog005	2018-05-10 18:00:00	Exp2	English cocker spaniel	2.5	10	1	2	1	6	neuSTIM2	neu	200	7300	0
Dog006	2018-05-11 09:00:00	Exp2	Whippet	3	12	1	2	1	1	negSTIM1	neg			2
Dog006	2018-05-11 09:00:00	Exp2	Whippet	3	12	1	2	1	2	posSTIM2	pos	300	9700	0
Dog006	2018-05-11 09:00:00	Exp2	Whippet	3	12	1	2	1	3	neuSTIM2	neu	500	9100	0
Dog006	2018-05-11 09:00:00	Exp2	Whippet	3	12	1	2	1	4	posSTIM1	pos	500	5300	0
Dog006	2018-05-11 09:00:00	Exp2	Whippet	3	12	1	2	1	5	negSTIM2	neg	600	3800	0
Dog006	2018-05-11 09:00:00	Exp2	Whippet	3	12	1	2	1	6	neuSTIM1	neu			2
Dog007	2018-05-11 17:00:00	Exp2	Mixed	4	11	1	2	1	1	posSTIM1	pos	200	3700	0
Dog007	2018-05-11 17:00:00	Exp2	Mixed	4	11	1	2	1	2	negSTIM2	neg	300	6500	0
Dog007	2018-05-11 17:00:00	Exp2	Mixed	4	11	1	2	1	3	neuSTIM1	neu	200	12100	0
Dog007	2018-05-11 17:00:00	Exp2	Mixed	4	11	1	2	1	4	neuSTIM2	neu	300	8300	0
Dog007	2018-05-11 17:00:00	Exp2	Mixed	4	11	1	2	1	5	negSTIM1	neg	300	6900	0
Dog007	2018-05-11 17:00:00	Exp2	Mixed	4	11	1	2	1	6	posSTIM2	pos	4200	6000	0
Dog008	2018-05-17 17:00:00	Exp1	Mixed (vizsla)	12	27.5	2	2	1	1	neuSTIM2	neu	1600	21100	0
Dog008	2018-05-17 17:00:00	Exp1	Mixed (vizsla)	12	27.5	2	2	1	2	negSTIM2	neg	400	28400	0
Dog008	2018-05-17 17:00:00	Exp1	Mixed (vizsla)	12	27.5	2	2	1	3	posSTIM1	pos	400	18400	0
Dog008	2018-05-17 17:00:00	Exp1	Mixed (vizsla)	12	27.5	2	2	1	4	negSTIM1	neg	300	3700	0
Dog008	2018-05-17 17:00:00	Exp1	Mixed (vizsla)	12	27.5	2	2	1	5	posSTIM2	pos	400	5900	0
Dog008	2018-05-17 17:00:00	Exp1	Mixed (vizsla)	12	27.5	2	2	1	6	neuSTIM1	neu	300	17300	0
Dog009	2018-05-18 12:00:00	Exp1+2	Australian shepherd	2	19.4	1	2	0	1	posSTIM2	pos	300	8800	0
Dog009	2018-05-18 12:00:00	Exp1+2	Australian shepherd	2	19.4	1	2	0	2	neuSTIM2	neu	500	11200	0
Dog009	2018-05-18 12:00:00	Exp1+2	Australian shepherd	2	19.4	1	2	0	3	negSTIM1	neg	500	10700	0
Dog009	2018-05-18 12:00:00	Exp1+2	Australian shepherd	2	19.4	1	2	0	4	neuSTIM1	neu	300	8900	0
Dog009	2018-05-18 12:00:00	Exp1+2	Australian shepherd	2	19.4	1	2	0	5	posSTIM1	pos	600	11200	0
Dog009	2018-05-18 12:00:00	Exp1+2	Australian shepherd	2	19.4	1	2	0	6	negSTIM2	neg	400	10700	0
Dog010	2018-05-18 13:00:00	Exp1+2	Border collie	3	19	1	1	1	1	negSTIM2	neg	400	7400	0
Dog010	2018-05-18 13:00:00	Exp1+2	Border collie	3	19	1	1	1	2	posSTIM1	pos	400	5400	0
Dog010	2018-05-18 13:00:00	Exp1+2	Border collie	3	19	1	1	1	3	neuSTIM2	neu	300	5600	0
Dog010	2018-05-18 13:00:00	Exp1+2	Border collie	3	19	1	1	1	4	posSTIM2	pos	300	3900	0
Dog010	2018-05-18 13:00:00	Exp1+2	Border collie	3	19	1	1	1	5	neuSTIM1	neu	1700	6900	0
Dog010	2018-05-18 13:00:00	Exp1+2	Border collie	3	19	1	1	1	6	negSTIM1	neg	400	5200	0
Dog011	2018-05-18 17:30:00	Exp1+2	Golden retriever	3	28	1	1	0	1	negSTIM1	neg	400	7200	0
Dog011	2018-05-18 17:30:00	Exp1+2	Golden retriever	3	28	1	1	0	2	neuSTIM1	neu	400	7700	0
Dog011	2018-05-18 17:30:00	Exp1+2	Golden retriever	3	28	1	1	0	3	posSTIM1	pos	300	12800	0
Dog011	2018-05-18 17:30:00	Exp1+2	Golden retriever	3	28	1	1	0	4	negSTIM2	neg	200	22200	0
Dog011	2018-05-18 17:30:00	Exp1+2	Golden retriever	3	28	1	1	0	5	posSTIM2	pos	300	8800	0
Dog011	2018-05-18 17:30:00	Exp1+2	Golden retriever	3	28	1	1	0	6	neuSTIM2	neu	300	6400	0
Dog012	2018-05-24 16:00:00	Exp1	Bichon havanese	11	6	2	2	1	1	posSTIM1	pos	300	8200	0
Dog012	2018-05-24 16:00:00	Exp1	Bichon havanese	11	6	2	2	1	2	neuSTIM2	neu	200	3500	0
Dog012	2018-05-24 16:00:00	Exp1	Bichon havanese	11	6	2	2	1	3	negSTIM2	neg			2
Dog012	2018-05-24 16:00:00	Exp1	Bichon havanese	11	6	2	2	1	4	neuSTIM1	neu	200	6200	0
Dog012	2018-05-24 16:00:00	Exp1	Bichon havanese	11	6	2	2	1	5	negSTIM1	neg			2
Dog012	2018-05-24 16:00:00	Exp1	Bichon havanese	11	6	2	2	1	6	posSTIM2	pos			2
Dog013	2018-05-24 18:00:00	Exp1	Hungarian greyhound	5	30	1	1	1	1	negSTIM2	neg	300	12900	0
Dog013	2018-05-24 18:00:00	Exp1	Hungarian greyhound	5	30	1	1	1	2	posSTIM2	pos	300	5200	0
Dog013	2018-05-24 18:00:00	Exp1	Hungarian greyhound	5	30	1	1	1	3	neuSTIM1	neu	300	7700	0
Dog013	2018-05-24 18:00:00	Exp1	Hungarian greyhound	5	30	1	1	1	4	neuSTIM2	neu	400	4800	0
Dog013	2018-05-24 18:00:00	Exp1	Hungarian greyhound	5	30	1	1	1	5	negSTIM1	neg	300	500	0
Dog013	2018-05-24 18:00:00	Exp1	Hungarian greyhound	5	30	1	1	1	6	posSTIM1	pos	400	6700	0
Dog014	2018-05-25 18:00:00	Exp1	Mixed	3	12	1	1	1	1	neuSTIM1	neu	200	29000	0
Dog014	2018-05-25 18:00:00	Exp1	Mixed	3	12	1	1	1	2	negSTIM1	neg	300	7500	0
Dog014	2018-05-25 18:00:00	Exp1	Mixed	3	12	1	1	1	3	posSTIM2	pos	300	14300	0
Dog014	2018-05-25 18:00:00	Exp1	Mixed	3	12	1	1	1	4	neuSTIM2	neu	300	6700	0
Dog014	2018-05-25 18:00:00	Exp1	Mixed	3	12	1	1	1	5	posSTIM1	pos	300	11500	0
Dog014	2018-05-25 18:00:00	Exp1	Mixed	3	12	1	1	1	6	negSTIM2	neg	300	12500	0
Dog015	28/05/2018 13:00	Exp1	Labrador Retriever	12	29	2	2	1	1	posSTIM1	pos	300	32800	0
Dog015	28/05/2018 13:00	Exp1	Labrador Retriever	12	29	2	2	1	2	negSTIM2	neg	300	13500	0
Dog015	28/05/2018 13:00	Exp1	Labrador Retriever	12	29	2	2	1	3	neuSTIM2	neu	300	17600	0
Dog015	28/05/2018 13:00	Exp1	Labrador Retriever	12	29	2	2	1	4	neuSTIM1	neu			2
Dog015	28/05/2018 13:00	Exp1	Labrador Retriever	12	29	2	2	1	5	negSTIM1	neg	500	8100	0
Dog015	28/05/2018 13:00	Exp1	Labrador Retriever	12	29	2	2	1	6	posSTIM2	pos	400	9100	0
Dog016	2018-05-28 13:30:00	Exp1	Mixed (dashhund)	1	7,5	1	1	1	1	posSTIM1	pos	100	25300	0
Dog016	2018-05-28 13:30:00	Exp1	Mixed (dashhund)	1	7,5	1	1	1	2	negSTIM1	neg	400	7600	0
Dog016	2018-05-28 13:30:00	Exp1	Mixed (dashhund)	1	7,5	1	1	1	3	neuSTIM2	neu	300	11400	0
Dog016	2018-05-28 13:30:00	Exp1	Mixed (dashhund)	1	7,5	1	1	1	4	neuSTIM1	neu	300	9300	0
Dog016	2018-05-28 13:30:00	Exp1	Mixed (dashhund)	1	7,5	1	1	1	5	negSTIM2	neg	300	10000	0
Dog016	2018-05-28 13:30:00	Exp1	Mixed (dashhund)	1	7,5	1	1	1	6	posSTIM2	pos	200	5600	0
Dog017	2018-05-29 08:00:00	Exp1	Mixed	10		2	2	1	1	posSTIM2	pos	400	12400	0
Dog017	2018-05-29 08:00:00	Exp1	Mixed	10		2	2	1	2	neuSTIM1	neu	400	10600	0
Dog017	2018-05-29 08:00:00	Exp1	Mixed	10		2	2	1	3	negSTIM1	neg	400	15400	0
Dog017	2018-05-29 08:00:00	Exp1	Mixed	10		2	2	1	4	negSTIM2	neg	900	5900	0
Dog017	2018-05-29 08:00:00	Exp1	Mixed	10		2	2	1	5	neuSTIM2	neu	500	5600	0
Dog017	2018-05-29 08:00:00	Exp1	Mixed	10		2	2	1	6	posSTIM1	pos			2
Dog018	29/05/2018 13:00	Exp1	Puli	12	12	2	1	1	1	neuSTIM1	neu	400	21600	0
Dog018	29/05/2018 13:00	Exp1	Puli	12	12	2	1	1	2	posSTIM2	pos	200	35200	0
Dog018	29/05/2018 13:00	Exp1	Puli	12	12	2	1	1	3	negSTIM2	neg	200	7300	0
Dog018	29/05/2018 13:00	Exp1	Puli	12	12	2	1	1	4	posSTIM1	pos	300	900	0
Dog018	29/05/2018 13:00	Exp1	Puli	12	12	2	1	1	5	neuSTIM2	neu	300	15600	0
Dog018	29/05/2018 13:00	Exp1	Puli	12	12	2	1	1	6	negSTIM1	neg	900	2600	0
Dog019	2018-05-30 09:00:00	Exp1	Wire-haired fox terrier	10	9.5	2	1	1	1	neuSTIM1	neu	300	5600	0
Dog019	2018-05-30 09:00:00	Exp1	Wire-haired fox terrier	10	9.5	2	1	1	2	posSTIM1	pos	300	7100	0
Dog019	2018-05-30 09:00:00	Exp1	Wire-haired fox terrier	10	9.5	2	1	1	3	negSTIM1	neg			2
Dog019	2018-05-30 09:00:00	Exp1	Wire-haired fox terrier	10	9.5	2	1	1	4	posSTIM2	pos	400	6000	0
Dog019	2018-05-30 09:00:00	Exp1	Wire-haired fox terrier	10	9.5	2	1	1	5	neuSTIM1	neu	400	9600	0
Dog019	2018-05-30 09:00:00	Exp1	Wire-haired fox terrier	10	9.5	2	1	1	6	negSTIM2	neg	300	37200	0
Dog020	30/05/2018 16:00	Exp1	Shar-pei	12		2	1	1	1	negSTIM1	neg	600	3100	0
Dog020	30/05/2018 16:00	Exp1	Shar-pei	12		2	1	1	2	posSTIM1	pos	500	5300	0
Dog020	30/05/2018 16:00	Exp1	Shar-pei	12		2	1	1	3	neuSTIM1	neu	400	5700	0
Dog020	30/05/2018 16:00	Exp1	Shar-pei	12		2	1	1	4	posSTIM2	pos	1000	1500	0
Dog020	30/05/2018 16:00	Exp1	Shar-pei	12		2	1	1	5	neuSTIM2	neu	3100	2700	0
Dog020	30/05/2018 16:00	Exp1	Shar-pei	12		2	1	1	6	negSTIM2	neg	800	7000	1
Dog021	2018-05-31 10:00:00	Exp2	Labrador retriever	10	28	2	2	1	1	neuSTIM2	neu	300	1500	0
Dog021	2018-05-31 10:00:00	Exp2	Labrador retriever	10	28	2	2	1	2	negSTIM1	neg	300	4400	0
Dog021	2018-05-31 10:00:00	Exp2	Labrador retriever	10	28	2	2	1	3	posSTIM2	pos	300	3100	0
Dog021	2018-05-31 10:00:00	Exp2	Labrador retriever	10	28	2	2	1	4	posSTIM1	pos	2900	1500	0
Dog021	2018-05-31 10:00:00	Exp2	Labrador retriever	10	28	2	2	1	5	neuSTIM1	neu	3500	10800	0
Dog021	2018-05-31 10:00:00	Exp2	Labrador retriever	10	28	2	2	1	6	negSTIM2	neg			2
Dog022	31/05/2018 17:30	Exp1	Wirehaired Dachshund	12	13	2	1	1	1	neuSTIM2	neu	300	9300	0
Dog022	31/05/2018 17:30	Exp1	Wirehaired Dachshund	12	13	2	1	1	2	posSTIM1	pos	300	5500	0
Dog022	31/05/2018 17:30	Exp1	Wirehaired Dachshund	12	13	2	1	1	3	negSTIM2	neg	200	8800	0
Dog022	31/05/2018 17:30	Exp1	Wirehaired Dachshund	12	13	2	1	1	4	posSTIM2	pos	300	1800	0
Dog022	31/05/2018 17:30	Exp1	Wirehaired Dachshund	12	13	2	1	1	5	negSTIM1	neg			2
Dog022	31/05/2018 17:30	Exp1	Wirehaired Dachshund	12	13	2	1	1	6	neuSTIM1	neu	400	1900	0
Dog023	01/06/2018 09:00	Exp2	Mixed (border collie)	14	13	2	2	1	1	negSTIM2	neg	300	3800	1
Dog023	01/06/2018 09:00	Exp2	Mixed (border collie)	14	13	2	2	1	2	neuSTIM2	neu	300	10200	0
Dog023	01/06/2018 09:00	Exp2	Mixed (border collie)	14	13	2	2	1	3	posSTIM2	pos	200	13900	0
Dog023	01/06/2018 09:00	Exp2	Mixed (border collie)	14	13	2	2	1	4	neuSTIM1	neu	300	19400	0
Dog023	01/06/2018 09:00	Exp2	Mixed (border collie)	14	13	2	2	1	5	posSTIM1	pos	400	22800	0
Dog023	01/06/2018 09:00	Exp2	Mixed (border collie)	14	13	2	2	1	6	negSTIM1	neg	300	8800	0
Dog024	2018-06-01 17:00:00	Exp1	Beagle	2	11	1	2	1	1	negSTIM2	neg	400	11500	0
Dog024	2018-06-02 17:00:00	Exp1	Beagle	2	11	1	2	1	2	posSTIM1	pos	300	9200	0
Dog024	2018-06-03 17:00:00	Exp1	Beagle	2	11	1	2	1	3	neuSTIM1	neu	100	6200	0
Dog024	2018-06-04 17:00:00	Exp1	Beagle	2	11	1	2	1	4	neuSTIM2	neu	300	20900	0
Dog024	2018-06-05 17:00:00	Exp1	Beagle	2	11	1	2	1	5	negSTIM1	neg	300	9600	0
Dog024	2018-06-06 17:00:00	Exp1	Beagle	2	11	1	2	1	6	posSTIM2	pos	400	13400	0
Dog025	04/06/2018 12:00	Exp1	West Highland White Terrier	13		2	1	1	1	neuSTIM2	neu	400	6800	0
Dog025	04/06/2018 12:01	Exp1	West Highland White Terrier	13		2	1	1	2	posSTIM2	pos	300	4200	0
Dog025	04/06/2018 12:02	Exp1	West Highland White Terrier	13		2	1	1	3	negSTIM1	neg	1100	11100	0
Dog025	04/06/2018 12:03	Exp1	West Highland White Terrier	13		2	1	1	4	posSTIM1	pos	300	8400	0
Dog025	04/06/2018 12:04	Exp1	West Highland White Terrier	13		2	1	1	5	negSTIM2	neg	400	7000	0
Dog025	04/06/2018 12:05	Exp1	West Highland White Terrier	13		2	1	1	6	neuSTIM1	neu	300	6300	0
Dog026	06/06/2018 15:00	Exp1	West Highland White Terrier	12.4	11	2	2	1	1	negSTIM2	neg	600	4200	0
Dog026	06/06/2018 15:00	Exp1	West Highland White Terrier	12.4	11	2	2	1	2	neuSTIM2	neu	500	1600	0
Dog026	06/06/2018 15:00	Exp1	West Highland White Terrier	12.4	11	2	2	1	3	posSTIM1	pos	400	6800	0
Dog026	06/06/2018 15:00	Exp1	West Highland White Terrier	12.4	11	2	2	1	4	negSTIM1	neg	700	8500	0
Dog026	06/06/2018 15:00	Exp1	West Highland White Terrier	12.4	11	2	2	1	5	neuSTIM1	neu	3800	4200	0
Dog026	06/06/2018 15:00	Exp1	West Highland White Terrier	12.4	11	2	2	1	6	posSTIM2	pos	-	-	2
Dog027	07/06/2018 19:00	Exp1	Collie rough	10.6		2	2		1	posSTIM2	pos	600	9500	0
Dog027	07/06/2018 19:00	Exp1	Collie rough	10.6		2	2		2	neuSTIM1	neu	300	17100	0
Dog027	07/06/2018 19:00	Exp1	Collie rough	10.6		2	2		3	negSTIM2	neg	300	9900	0
Dog027	07/06/2018 19:00	Exp1	Collie rough	10.6		2	2		4	neuSTIM2	neu	300	3800	0
Dog027	07/06/2018 19:00	Exp1	Collie rough	10.6		2	2		5	posSTIM1	pos	300	5400	0
Dog027	07/06/2018 19:00	Exp1	Collie rough	10.6		2	2		6	negSTIM1	neg	300	8200	0
Dog028	07/06/2018 19:00	Exp1	Collie rough	3	25	1	2	0	1	posSTIM2	pos	100	12100	0
Dog028	07/06/2018 19:00	Exp1	Collie rough	3	25	1	2	0	2	negSTIM2	neg	200	5200	0
Dog028	07/06/2018 19:00	Exp1	Collie rough	3	25	1	2	0	3	neuSTIM2	neu	200	500	0
Dog028	07/06/2018 19:00	Exp1	Collie rough	3	25	1	2	0	4	negSTIM1	neg	200	800	0
Dog028	07/06/2018 19:00	Exp1	Collie rough	3	25	1	2	0	5	neuSTIM1	neu			2
Dog028	07/06/2018 19:00	Exp1	Collie rough	3	25	1	2	0	6	posSTIM1	pos			2
Dog029	07/06/2018 19:00	Exp1	Mixed (chinese crested dog)	12.5	6	2	1	0	1	posSTIM1	pos	400	4300	0
Dog029	07/06/2018 19:00	Exp1	Mixed (chinese crested dog)	12.5	6	2	1	0	2	neuSTIM2	neu	300	3300	0
Dog029	07/06/2018 19:00	Exp1	Mixed (chinese crested dog)	12.5	6	2	1	0	3	negSTIM1	neg	200	7300	0
Dog029	07/06/2018 19:00	Exp1	Mixed (chinese crested dog)	12.5	6	2	1	0	4	negSTIM2	neg	200	5500	0
Dog029	07/06/2018 19:00	Exp1	Mixed (chinese crested dog)	12.5	6	2	1	0	5	posSTIM2	pos	300	9100	0
Dog029	07/06/2018 19:00	Exp1	Mixed (chinese crested dog)	12.5	6	2	1	0	6	neuSTIM1	neu	700	14100	0
Dog030	08/06/2018 18:00	Exp2	Bichon havanese	14.7		2	2	1	1	posSTIM1	pos			2
Dog030	08/06/2018 18:00	Exp2	Bichon havanese	14.7		2	2	1	2	negSTIM1	neg			2
Dog030	08/06/2018 18:00	Exp2	Bichon havanese	14.7		2	2	1	3	neuSTIM2	neu	900	6100	0
Dog030	08/06/2018 18:00	Exp2	Bichon havanese	14.7		2	2	1	4	posSTIM2	pos	800	700	0
Dog030	08/06/2018 18:00	Exp2	Bichon havanese	14.7		2	2	1	5	neuSTIM1	neu			2
Dog030	08/06/2018 18:00	Exp2	Bichon havanese	14.7		2	2	1	6	negSTIM2	neg	400	1200	0
Dog031	2018-06-11 14:00:00	Exp1	Poodle medium	11	8.5	2	2	1	1	posSTIM2	pos	300	51600	0
Dog031	2018-06-11 14:00:00	Exp1	Poodle medium	11	8.5	2	2	1	2	neuSTIM2	neu	300	46800	1
Dog031	2018-06-11 14:00:00	Exp1	Poodle medium	11	8.5	2	2	1	3	negSTIM2	neg	300	13200	1
Dog031	2018-06-11 14:00:00	Exp1	Poodle medium	11	8.5	2	2	1	4	posSTIM1	pos	200	12700	0
Dog031	2018-06-11 14:00:00	Exp1	Poodle medium	11	8.5	2	2	1	5	neuSTIM1	neu	300	60000	1
Dog031	2018-06-11 14:00:00	Exp1	Poodle medium	11	8.5	2	2	1	6	negSTIM1	neg	400	60000	1
Dog032	2018-06-11 14:00:00	Exp1	Poodle standard	3.6	19	1	2	0	1	neuSTIM1	neu	200	9500	0
Dog032	2018-06-11 14:00:00	Exp1	Poodle standard	3.6	19	1	2	0	2	posSTIM2	pos	200	10100	0
Dog032	2018-06-11 14:00:00	Exp1	Poodle standard	3.6	19	1	2	0	3	negSTIM1	neg	200	8600	0
Dog032	2018-06-11 14:00:00	Exp1	Poodle standard	3.6	19	1	2	0	4	negSTIM2	neg	200	8400	0
Dog032	2018-06-11 14:00:00	Exp1	Poodle standard	3.6	19	1	2	0	5	posSTIM1	pos	200	9800	0
Dog032	2018-06-11 14:00:00	Exp1	Poodle standard	3.6	19	1	2	0	6	neuSTIM2	neu	200	7100	0
Dog033	11/06/2018 19:00	Exp1	Mixed	2.5	21	1	2	1	1	neuSTIM2	neu	300	24200	0
Dog033	11/06/2018 19:00	Exp1	Mixed	2.5	21	1	2	1	2	negSTIM1	neg	300	8100	0
Dog033	11/06/2018 19:00	Exp1	Mixed	2.5	21	1	2	1	3	posSTIM1	pos	3800	5600	0
Dog033	11/06/2018 19:00	Exp1	Mixed	2.5	21	1	2	1	4	neuSTIM1	neu	300	8800	0
Dog033	11/06/2018 19:00	Exp1	Mixed	2.5	21	1	2	1	5	posSTIM2	pos	300	14700	0
Dog033	11/06/2018 19:00	Exp1	Mixed	2.5	21	1	2	1	6	negSTIM2	neg	400	39000	0
Dog034	12/06/2018 18:00	Exp1	Australian shepherd	3.9		1	1	1	1	posSTIM2	pos	300	2000	0
Dog034	12/06/2018 18:00	Exp1	Australian shepherd	3.9		1	1	1	2	neuSTIM2	neu	300	1200	0
Dog034	12/06/2018 18:00	Exp1	Australian shepherd	3.9		1	1	1	3	negSTIM2	neg	300	16500	0
Dog034	12/06/2018 18:00	Exp1	Australian shepherd	3.9		1	1	1	4	negSTIM1	neg	300	2600	0
Dog034	12/06/2018 18:00	Exp1	Australian shepherd	3.9		1	1	1	5	posSTIM1	pos	3800	4800	0
Dog034	12/06/2018 18:00	Exp1	Australian shepherd	3.9		1	1	1	6	neuSTIM1	neu			2
Dog035	13/06/2018 12:00	Exp1	Australian shepherd	2.2	20	1	2	0	1	negSTIM1	neg	400	5200	0
Dog035	13/06/2018 12:00	Exp1	Australian shepherd	2.2	20	1	2	0	2	neuSTIM1	neu	4600	1100	0
Dog035	13/06/2018 12:00	Exp1	Australian shepherd	2.2	20	1	2	0	3	posSTIM2	pos	300	7300	0
Dog035	13/06/2018 12:00	Exp1	Australian shepherd	2.2	20	1	2	0	4	negSTIM2	neg	300	15000	0
Dog035	13/06/2018 12:00	Exp1	Australian shepherd	2.2	20	1	2	0	5	posSTIM1	pos	500	8300	0
Dog035	13/06/2018 12:00	Exp1	Australian shepherd	2.2	20	1	2	0	6	neuSTIM2	neu			2
Dog036	13/06/2018 12:00	Exp1	Australian shepherd	1.1	20	1	2	0	1	neuSTIM1	neu	400	5900	0
Dog036	13/06/2018 12:00	Exp1	Australian shepherd	1.1	20	1	2	0	2	negSTIM1	neg	400	8900	0
Dog036	13/06/2018 12:00	Exp1	Australian shepherd	1.1	20	1	2	0	3	posSTIM2	pos	300	2400	0
Dog036	13/06/2018 12:00	Exp1	Australian shepherd	1.1	20	1	2	0	4	posSTIM1	pos	200	2300	0
Dog036	13/06/2018 12:00	Exp1	Australian shepherd	1.1	20	1	2	0	5	negSTIM2	neg	300	5800	0
Dog036	13/06/2018 12:00	Exp1	Australian shepherd	1.1	20	1	2	0	6	neuSTIM2	neu	300	5900	0
Dog037	13/06/2018 16:00	Exp1	Mixed (labrador)	11		2	2	1	1	posSTIM1	pos	300	6100	0
Dog037	13/06/2018 16:00	Exp1	Mixed (labrador)	11		2	2	1	2	neuSTIM2	neu	300	3900	0
Dog037	13/06/2018 16:00	Exp1	Mixed (labrador)	11		2	2	1	3	negSTIM1	neg			2
Dog037	13/06/2018 16:00	Exp1	Mixed (labrador)	11		2	2	1	4	neuSTIM1	neu			2
Dog037	13/06/2018 16:00	Exp1	Mixed (labrador)	11		2	2	1	5	negSTIM2	neg	1000	1900	0
Dog037	13/06/2018 16:00	Exp1	Mixed (labrador)	11		2	2	1	6	posSTIM2	pos	1300	2800	0
Dog038	2018-06-14 17:00:00	Exp1	Maltese	2.3	4.5	1	2	1	1	posSTIM2	pos	200	13300	0
Dog038	2018-06-14 17:00:00	Exp1	Maltese	2.3	4.5	1	2	1	2	negSTIM2	neg	300	23200	0
Dog038	2018-06-14 17:00:00	Exp1	Maltese	2.3	4.5	1	2	1	3	neuSTIM1	neu	300	10500	0
Dog038	2018-06-14 17:00:00	Exp1	Maltese	2.3	4.5	1	2	1	4	negSTIM1	neg	300	9300	0
Dog038	2018-06-14 17:00:00	Exp1	Maltese	2.3	4.5	1	2	1	5	posSTIM1	pos	400	11300	0
Dog038	2018-06-14 17:00:00	Exp1	Maltese	2.3	4.5	1	2	1	6	neuSTIM2	neu	600	11100	0
Dog039	15/06/2018 11:00	Exp1	Mixed	4	22	1	2	1	1	negSTIM1	neg	200	16300	0
Dog039	15/06/2018 11:00	Exp1	Mixed	4	22	1	2	1	2	neuSTIM1	neu	200	15400	0
Dog039	15/06/2018 11:00	Exp1	Mixed	4	22	1	2	1	3	posSTIM2	pos	300	8300	0
Dog039	15/06/2018 11:00	Exp1	Mixed	4	22	1	2	1	4	negSTIM2	neg	300	7900	0
Dog039	15/06/2018 11:00	Exp1	Mixed	4	22	1	2	1	5	neuSTIM2	neu	300	5500	0
Dog039	15/06/2018 11:00	Exp1	Mixed	4	22	1	2	1	6	posSTIM1	pos			2
Dog040	15/06/2018 13:00	Exp1	Mixed	4.3	21	1	2	0	1	negSTIM1	neg	200	7700	0
Dog040	15/06/2018 13:00	Exp1	Mixed	4.3	21	1	2	0	2	posSTIM1	pos	200	16000	0
Dog040	15/06/2018 13:00	Exp1	Mixed	4.3	21	1	2	0	3	neuSTIM1	neu	100	12100	0
Dog040	15/06/2018 13:00	Exp1	Mixed	4.3	21	1	2	0	4	negSTIM2	neg	200	11400	0
Dog040	15/06/2018 13:00	Exp1	Mixed	4.3	21	1	2	0	5	neuSTIM2	neu	200	10700	0
Dog040	15/06/2018 13:00	Exp1	Mixed	4.3	21	1	2	0	6	posSTIM2	pos	900	9600	0
